# Supplementary material for: Function and failure of the fetal membrane: Modelling the mechanics of the chorion and amnion
Source: PLoS One. 2017 Mar 28;12(3):e0171588. doi: 10.1371/journal.pone.0171588 (PMC5370055; doi:10.1371/journal.pone.0171588)
Supplement: S1 Table — (XLSX) [file pone.0171588.s001.xlsx]

## Sheet: Fig 2 - Intrauterine Pressure
Geastational Age (weeks)	15	20	25	30	35
Maximum Normal Pressure	1.2013	1.28467	1.2945	1.40235	1.7652
Minimum Normal Pressure	0.27459	0.304	0.304	0.33343	0.4413
Polyhydramnios Pressure	2.4554	2.5118	2.51671	2.58535	2.82071
Oligohydramnios Pressure	0.127105	0.183495	0.18841	0.25705	0.49241

## Sheet: Fig 3 - Slip v Tied
Stress (kPa)									Strain (%)
Geastational Age (weeks)	15	20	25	30	35	40			Geastational Age (weeks)	15	20	25	30	35	40
Amnion - Tied	398	440.7	498	555.3	898	989.9			Amnion - Tied	1.893	2.097	2.369	2.641	4.274	4.712
Amnion - Slip	385.3	424.4	476.6	528.8	787.7	922			Amnion - Slip	1.833	2.019	2.268	2.517	3.749	4.388
Chorion - Tied	51.66	57.93	66.17	74.41	118.5	131.4			Chorion - Tied	2.247	2.52	2.881	3.242	5.159	5.727
Chorion - Slip	50.54	56.25	63.92	71.59	105.6	122.6			Chorion - Slip	2.197	2.446	2.782	3.118	4.598	5.326
Fetal Membrane	80.81	92.12	102.3	110.5	133.1	145.4			Fetal Membrane	0.9128	1.037	1.642	2.247	3.692	6.338

## Sheet: Fig 4 - Varying Pressures
Chorion Stress (kPa)									Amnion Stress (kPa)
Geastational Age (weeks)	15	20	25	30	35	40			Geastational Age (weeks)	15	20	25	30	35	40
Maximum Normal Pressure	50.54	56.25	63.92	71.59	105.6	122.6			Maximum Normal Pressure	385.3	424.4	476.6	528.8	787.7	922
Minimum Normal Pressure	11.33	13.22	14.98	16.8267	27.9	30.02			Minimum Normal Pressure	90.96	100.7	111.9	122.127	206.9	225.9
Polyhydramnios Pressure	102.6	109.2	124	133.333	178.6	191.9			Polyhydramnios Pressure	791.2	832.2	926.7	985.533	1322	1444
Oligohydramnios Pressure	5.185	7.974	9.28	11.5747	31.11	33.49			Oligohydramnios Pressure	43.3	60.82	69.38	83.9133	230.8	252.1

## Sheet: Fig 5 - Thickness Stress
Change in Maximum Stress (%)	Amnion	Chorion
Maximum Amnion Thickness	-8.05719	-10.8086
Minimum Amnion Thickness	11.9362	20.8167
Maximum Chorion Thickness	6.66076	2.08167
Minimum Chorion Thickness	12.4903	12.8903
Maximum Both Thickness	-4.18929	-7.28583
Minimum Both Thickness	23.3514	23.4588
PPROM Chorion Thickness	3.28051	2.64211
Combined Single Membrane	14.89

## Sheet: Fig 6 - Weak Zones
Chorion Stress (kPa)	Maximum Normal Pressure	Contraction Pressure							Amnion Stress (kPa)	Maximum Normal Pressure	Contraction Pressure
Intact Membranes	124.9	471.5							Intact Membranes	902.3	3408
Weak Zone in Chorion	336.1	1501							Weak Zone in Chorion	1559	7187
Weak Zone in Amnion	336.4	1779							Weak Zone in Amnion	1333	6076
Weak Zone in Both	336.8	848.2							Weak Zone in Both	1340	3368
Zone Removed from Chorion	373	669.824							Zone Removed from Chorion	4.3	7.72183
Zone Removed from Amnion	64	147							Zone Removed from Amnion	142	255
